# Supplementary material for: Investigation of the Role of Body Shape on an Air Lubrication System Inspired by Penguins
Source: Biomimetics (Basel). 2026 Jul 16;11(7):501. doi: 10.3390/biomimetics11070501 (PMC13406416; doi:10.3390/biomimetics11070501)
Supplement: Supplementary file 1 [file biomimetics-11-00501-s001.zip]

Archive with 39 entries (31 files):
- PenguinVessel/
- PenguinVessel/S1/
- PenguinVessel/S1/a.mp4
- PenguinVessel/S1/b.mp4
- PenguinVessel/S1/c.mp4
- PenguinVessel/S1/d.mp4
- PenguinVessel/S1/e.mp4
- PenguinVessel/S2/
- PenguinVessel/S2/a.mp4
- PenguinVessel/S2/b.mp4
- PenguinVessel/S2/c.mp4
- PenguinVessel/S2/d.mp4
- PenguinVessel/S2/e.mp4
- PenguinVessel/S3/
- PenguinVessel/S3/a.mp4
- PenguinVessel/S3/b.mp4
- PenguinVessel/S3/c.mp4
- PenguinVessel/S3/d.mp4
- PenguinVessel/S3/e.mp4
- README.txt
- TorpedoVessel/
- TorpedoVessel/S4/
- TorpedoVessel/S4/a.mp4
- TorpedoVessel/S4/b.mp4
- TorpedoVessel/S4/c.mp4
- TorpedoVessel/S4/d.mp4
- TorpedoVessel/S4/e.mp4
- TorpedoVessel/S5/
- TorpedoVessel/S5/a.mp4
- TorpedoVessel/S5/b.mp4
- TorpedoVessel/S5/c.mp4
- TorpedoVessel/S5/d.mp4
- TorpedoVessel/S5/e.mp4
- TorpedoVessel/S6/
- TorpedoVessel/S6/a.mp4
- TorpedoVessel/S6/b.mp4
- TorpedoVessel/S6/c.mp4
- TorpedoVessel/S6/d.mp4
- TorpedoVessel/S6/e.mp4
