# Supplementary material for: Investigation of the Role of Body Shape on an Air Lubrication System Inspired by Penguins
Source: Biomimetics (Basel). 2026 Jul 16;11(7):501. doi: 10.3390/biomimetics11070501 (PMC13406416; doi:10.3390/biomimetics11070501)
Supplement: Supplementary file 1 [file biomimetics-11-00501-s001.zip › README.txt]

This folder contains the supplementary material related to the experiments of the article "Investigation of the Role of Body Shape on an Air Lubrication
System Inspired by Penguins"

## Folder Structure
 
supplementary files/
├── README.md
├── PenguinVessel/
│   ├── S1/
│   ├── S2/
│   └── S3/
└── TorpedoVessel/
    ├── S4/
    ├── S5/
    └── S6/

Each folder contains videos of the tests performed in the towing tank with the penguin-inspired vessel and the torpedo vessel.
The names of the folders refer to the vessel used in the tests.

The experimental conditions for each folder are:
- S3 and S6 refer to the case with no air injection
- S2 and S5 refer to the case where air is injected at low pressure (0.5 bar)
- S1 and S4 refer to the case where air is injected at high pressure (1.5 bar)

## Contacts
 
For questions regarding the experimental data or supplementary materials, please contact:
 
Arturo Giacobbe
arturo.giacobbe@polimi.it

Konstantinos Georgoussis
konstantinos.georgoussis@mail.polimi.it
